# Supplementary material for: Not Only a Weed Plant—Biological Activities of Essential Oil and Hydrosol of Dittrichia viscosa (L.) Greuter
Source: Plants (Basel). 2021 Sep 4;10(9):1837. doi: 10.3390/plants10091837 (PMC8470837; doi:10.3390/plants10091837)
Supplement: Supplementary file 1 [file plants-10-01837-s001.zip]

Archive with 1 entries (1 files):
- plants-1331794-supplementary.pdf
